# Supplementary material for: Role of the Mycoplasma pneumoniae/Interleukin-8/Neutrophil Axis in the Pathogenesis of Pneumonia
Source: PLoS One. 2016 Jan 11;11(1):e0146377. doi: 10.1371/journal.pone.0146377 (PMC4708980; doi:10.1371/journal.pone.0146377)
Supplement: S1 Text — (XLS) [file pone.0146377.s001.xls]

## Sheet: Controls
编号	性别	诊断	IL-8	MPO	MMP-9	NE
5001	女	支气管异物	91.11	16.1424	136.136	1192.65
5002	男	支气管异物	70.48	11.6134	108.83	1071.78
5003	男	支气管异物	90.74	9.46116	135.653	1470.06
5004	女	支气管异物	56.4	16.5019	177.53	964.433
5005	男	支气管异物	52.36	16.4344	148.053	802.459
5006	女	支气管异物	119.75	14.9441	156.562	1575.83
5007	女	支气管异物	97.67	16.0528	164.196	1519.11
5008	男	支气管异物	130.92	16.6373	170.214	1558.8
5009	男	支气管异物	105.43	8.88731	145.086	1587.18
5010	女	支气管异物	82.12	14.8124	165.908	1297.25
5011	男	支气管异物	81.05	6.06749	77.8575	688.992
5012	男	支气管异物	76.44	15.5848	72.9087	1241.16
5013	女	支气管异物	89.3	17.1133	161.468	1034.71
5014	男	支气管异物	162.78	15.8295	147.722	1511.56
5015	男	支气管异物	130.53	10.4449	173.511	712.739

## Sheet: MPP Cases Clinical Data
Sex	Duration of Fever	Hospital days	WBC	Neutrophils	CRP	ALT	LDH	CKMB	BALF-N	L	Eos	M	IL-8	MPO	MMP-9	NE	IL-8	MPO	MMP-9	NE
1	15	8	8.89	5.81	3.63	9.5	243.7	15.6	25	12	0	63	141.89	22.2136	166.938	2281.79	109.54	21.7986	169.696	1970.6
1	12	9	10.61	6.88	13.7	15.9	369	12.6	90	4	1	5	106.55	26.0519	178.408	2260.41	137.17	11.6964	154.211	1220.62
1	13	10	7.28	3.57	14.26	189.2	636.3	19.3	89	3	0	8	130.53	23.199	415.995	2043.72	114.82	24.4992	154.379	1538
1	19	11	14.57	12.05	59.8	47	837.3	15	61	7	0	32	136.38	25.514	478.272	2063
1	15	20	8.68	7.07	92.61	18.8	826.3	28.5	51	7	0	42	115.19	15.8964	734.707	2084.22
2	10	12	2.69	2.14	46.3	9.4	498.4	15.3	56	35	0	9	122.81	13.1691	179.816	1490.8
1	22	11	9.57	7.56	49.81	100.9	674.7	18.2	56	9	12	23	139.92	27.4251	264.573	2299.3	116.33	17.1588	172.642	1587.18
2	16	12	6.75	4.83	37.21	9.6	571.2	16.4	80	12	3	5	161.15	17.8683	154.379	2239.05	121.28	20.9516	173.163	2049.5
1	13	17	7.91	5.81	12.36	9.9	307.2	2.7	12	1	0	87	168.93	24.5244	183.883	2037.94	152.25	21.5314	179.992	1608.02
2	14	10	3.79	3.05	73.68	36.1	449.3	12.7	38	9	1	52	119.75	17.2271	155.217	1555.01	114.82	15.7849	150.042	1479.48
1	18	14	8.54	6.68	62.2	20.4	533.1	30.9	74	0	0	26	118.23	16.2994	290.932	1159.12	125.5	15.8964	167.11	1381.63
2	21	14	3.47	2.8	166.61	25	285.1	12.3	39	7	6	48	112.55	44.9394	333.36	2332.39	139.53	19.0056	173.685	1972.52
2	12	7	6.94	4.58	47.76	10.3	438.3	18.5	63	15	21	1	157.09	26.232	175.43	1235.56	90.38	21.4829	144.101	1282.28
2	12	13	13.67	9.2	85.27	45.6	592.1	24.4	87	2	0	11	151.45	23.3976	296.191	2010.98	49.35	17.1133	155.553	1545.56
2	17	22	9.43	7.96	87.49	11.6	515.9	26.1	65	10	0	25	108.79	16.277	174.208	1581.5	48.68	12.1341	156.562	1661.13
2	16	10	5.44	3.02	9.75	23.2	1022.3	31	30	20	0	50	116.33	16.2545	164.025	1649.74	51.35	22.287	100.616	1502.12
1	22	10	8.44	6.47	10.58	28.1	316.3	12.8	42	12	0	46	148.65	22.2136	334.909	1626.98	125.5	16.8862	159.263	1434.27
2	13	12	7.36	6.04	140.44	239.6	841.4	27	91	5	0	4	385.73	16.5921	145.25	2194.45	125.89	21.677	161.978	1445.57
1	14	12	8.61	3.73	44.44	13.1	552.3	23.6	44	15	0	41	209.58	22.0669	277.634	2169.27	47.35	12.0713	325.877	1939.87
2	12	10	6.96	3.29	9.6	30.8	612.5	17.5	91	4	0	5	96.57	14.8782	150.54	1551.23	108.79	21.0238	161.638	1454.98
1	18	6	6.5	3.53	2.52	12.1	271.4	14.5	81	2	0	17	150.65	16.277	174.208	1581.5	91.83	14.5499	159.432	1066.22
1	15	13	9.34	7.64	34.26	34.4	508.9	16.3	72	7	0	21	98.41	16.3219	162.66	1123.78	109.54	7.78098	129.738	1488.91
2	20	16	12.93	11.6	108.22	15.2	740.7	15.4	69	5	5	21	125.5	16.7503	182.111	2180.89	82.47	8.24392	175.779	1547.45
1	18	14	8.54	6.68	62.2	20.4	533.1	30.9	74	0	0	26	101.36	23.5469	507.876	1581.5	117.85	25.9492	188.16	1443.68
1	24	24	4.73	3.87	42.45	8.1	784.5	171.3	33	11	0	56	159.12	44.7534	429.875	2113.18	117.09	24.0968	148.053	1555.01
1	14	9	14.82	9.75	10.4	56.4	500	16.9	90	0	0	10	109.17	16.547	296.191	1570.15
1	20	8	3.01	2.25	12.42	16.7	1261.7	15.2	56	9	0	35	170.58	25.4374	159.771	1562.58	143.48	15.4295	149.709	1562.58
1	24	10	8.5	6.15	11.91	6.6	291	12.9	65	15	0	20	152.25	16.4794	156.057	1676.33	108.42	12.9351	183.706	1439.92
2	15	8	14.17	11.87	20.93	6.7	770.8	31	75	10	0	15	131.3	15.8741	167.97	1606.12	122.81	16.7277	66.2938	1592.86
1	17	7	18.72	13.95	78.84	11.3	489.2	15.1	86	9	0	5	176.8	16.1424	399.922	1609.91	118.23	12.5753	156.057	1693.44
1	19	13	5.85	4.06	11.3	26.7	407.8	24.7	30	25	0	45	105.43	17.1133	182.642	1558.8	121.28	16.6147	171.773	1391.02
2	13	7	11.68	8.51	10.1				51	22	0	27	91.11	26.0519	178.408	2260.41
2	13	6	10.81	6.82	1.26	6.8	217.1	15.6	83	6	0	11	165.64	26.1547	154.379	2028.31	114.06	16.5921	179.816	1231.82
2	15	7	5.78	3.47	7.93	33.8	331.9	8.7	77	22	0	7	127.05	15.8741	189.414	1685.83
2	14	7	7.74	5.12	13.19	8.8	427.7	21.6	85	3	0	12	122.43	24.0968	159.094	1993.67
1	15	7	25.28	19.97	13.51	10.7	393.3	4.9	95	4	0	1	135.6	25.7441	171.427	2045.65	118.99	12.5964	166.251	1626.98
1	15	14	9.39	2.34	4.59	45.8	394.3	25	78	4	0	18	137.56	17.0905	331.593	1685.83
2	13	6	6.91	4.06	29.79	10.7	239.7		81	13	1	5	107.67	23.2734	290.932	1987.9
2	14	6	16.16	13.07	6.11			0.9	57	6	5	32	97.67	14.6373	177.53	1699.14
1	15	9	4.77	3.76		25.5	582.5		59	6	0	35	89.3	16.3669	160.449	1701.04
2	15	9	13.91	10.5		10.8	578.6		10	2	0	88	146.26	26.232	187.266	1621.29
1	15	8	21.67	15.45					32	3	6	59	118.61	22.0913	180.345	1551.23	126.27	14.2668	169.005	1477.6

## Sheet: Comparison MP-DNA Load
Low MP-DNA Cases		N%	L%	M%	IL-8	MPO	MMP-9	NE		High MP-DNA Cases		N%	L%	M%	IL-8	MPO	MMP-9	NE
6.33*10 ^3	1	25	12	63	141.89	22.2136	166.938	2281.79		＞2.5*10 7	2	90	4	5	106.55	26.0519	178.408	2260.41
6.67*10^ 4	1	30	20	50	116.33	16.2545	164.025	1649.74		＞2.5*10 7	2	89	3	8	130.53	23.199	415.995	2043.72
4.06*10 ^6	1	33	11	56	159.12	44.7534	429.875	2113.18		＞2.5*10 7	2	61	7	32	136.38	25.514	478.272	2063
2.14*10 ^4	1	30	25	45	105.43	17.1133	182.642	1558.8		＞2.5*10 7	2	51	7	42	115.19	15.8964	734.707	2084.22
2.14*10 ^4	1	33	15	50	135.6	25.7441	171.427	2045.65		>2.5*10^7	2	56	35	9	122.81	13.1691	179.816	1490.8
1.67х10^4	1	78	4	18	137.56	17.0905	331.593	1685.83		>2.5*10^7	2	56	9	23	139.92	27.4251	264.573	2299.3
1.08*10^ 4	1	56	9	35	170.58	25.4374	159.771	1562.58		>2.5*10 7	2	80	12	5	161.15	17.8683	154.379	2239.05
										>2.5*10^7	2	12	1	87	168.93	24.5244	183.883	2037.94
										>2.5*10 7	2	38	9	52	119.75	17.2271	155.217	1555.01
										>2.5*10 7	2	74	0	26	118.23	16.2994	290.932	1159.12
										>2.5*10^7	2	39	7	48	112.55	44.9394	333.36	2332.39
										>2.5*10^7	2	63	15	1	157.09	26.232	175.43	1235.56
										＞2.5*10 7	2	87	2	11	151.45	23.3976	296.191	2010.98
										＞2.5*10 7	2	65	10	25	108.79	16.277	174.208	1581.5
										＞2.5*10 7	2	42	12	46	148.65	22.2136	334.909	1626.98
										＞2.5*10 7	2	91	5	4	385.73	16.5921	145.25	2194.45
										＞2.5*10 7	2	44	15	41	209.58	22.0669	277.634	2169.27
										＞2.5*10 7	2	91	4	5	96.57	14.8782	150.54	1551.23
										2.36*10^7	2	81	2	17	150.65	16.277	174.208	1581.5
										＞2.5*10 7	2	72	7	21	98.41	16.3219	162.66	1123.78
										>2.5*10 7	2	69	5	21	125.5	16.7503	182.111	2180.89
										>2.5*10 7	2	74	0	26	101.36	23.5469	507.876	1581.5
										>2.5*10^7	2	90	0	10	109.17	16.547	296.191	1570.15
										＞2.5*10 7	2	65	15	20	152.25	16.4794	156.057	1676.33
										＞2.5*10 7	2	75	10	15	131.3	15.8741	167.97	1606.12
										＞2.5*10 7	2	86	9	5	176.8	16.1424	399.922	1609.91
										＞2.5*10 7	2	51	22	27	91.11	26.0519	178.408	2260.41
										＞2.5*10 7	2	83	6	11	165.64	26.1547	154.379	2028.31
										＞2.5*10 7	2	77	22	7	127.05	15.8741	189.414	1685.83
										＞2.5*10 7	2	85	3	12	122.43	24.0968	159.094	1993.67
										>2.5*10 7	2	81	13	5	107.67	23.2734	290.932	1987.9
										>2.5*10^7	2	57	6	32	97.67	14.6373	177.53	1699.14
										>2.5*10 7	2	59	6	35	89.3	16.3669	160.449	1701.04
										>2.5*10 7	2	10	2	88	146.26	26.232	187.266	1621.29
										>2.5*10^7	2	32	3	59	118.61	22.0913	180.345	1551.23

## Sheet: Comparison pleural effusion
1(Controls);2(MPP Cases)		IL-8	MPO	MMP-9	NE
左侧肺炎、肺气肿、胸腔积液	1	161.15	17.8683	154.379	2239.05
右下肺炎、胸腔积液、鼻窦炎	1	112.55	44.9394	333.36	2332.39
右上肺炎、右侧胸腔积液、肺不张	1	157.09	26.232	175.43	1235.56
左下肺炎、左侧胸腔积液	1	130.53	23.199	415.995	2043.72
左上肺炎、左侧胸腔积液	1	136.38	25.514	478.272	2063
大叶性肺炎、胸腔积液	1	115.19	15.8964	734.707	2084.22
大叶性肺炎、右侧胸腔积液	1	125.5	16.7503	182.111	2180.89
重症肺炎、胸腔积液、呼吸衰竭	1	159.12	44.7534	429.875	2113.18
右侧肺炎，胸腔积液	1	109.17	16.547	296.191	1570.15
右下肺炎、胸腔积液	1	105.43	17.1133	182.642	1558.8
大叶性肺炎、胸腔积液（左侧）	1	165.64	26.1547	154.379	2028.31
右下肺炎、右侧胸腔积液	1	135.6	25.7441	171.427	2045.65
大叶性肺炎、胸腔积液	1	146.26	26.232	187.266	1621.29
右中肺炎	2	141.89	22.2136	166.938	2281.79
右下肺炎	2	106.55	26.0519	178.408	2260.41
右下肺炎	2	122.81	13.1691	179.816	1490.8
大叶性肺炎	2	139.92	27.4251	264.573	2299.3
大叶性肺炎	2	168.93	24.5244	183.883	2037.94
大叶性肺炎（右上）	2	119.75	17.2271	155.217	1555.01
右上肺炎	2	118.23	16.2994	290.932	1159.12
大叶性肺炎	2	151.45	23.3976	296.191	2010.98
大叶性肺炎	2	108.79	16.277	174.208	1581.5
大叶性肺炎	2	116.33	16.2545	164.025	1649.74
大叶性肺炎	2	148.65	22.2136	334.909	1626.98
大叶性肺炎（右下）	2	385.73	16.5921	145.25	2194.45
大叶性肺炎	2	209.58	22.0669	277.634	2169.27
右上肺炎	2	96.57	14.8782	150.54	1551.23
大叶性肺炎	2	150.65	16.277	174.208	1581.5
右上肺炎	2	98.41	16.3219	162.66	1123.78
右上肺炎	2	101.36	23.5469	507.876	1581.5
右上肺炎	2	170.58	25.4374	159.771	1562.58
右上肺炎	2	152.25	16.4794	156.057	1676.33
左侧肺炎	2	131.3	15.8741	167.97	1606.12
大叶性肺炎	2	176.8	16.1424	399.922	1609.91
大叶性肺炎（左侧）	2	91.11	26.0519	178.408	2260.41
右下肺炎	2	127.05	15.8741	189.414	1685.83
大叶性肺炎（右上肺为主）	2	122.43	24.0968	159.094	1993.67
右上肺炎	2	137.56	17.0905	331.593	1685.83
左下肺炎	2	107.67	23.2734	290.932	1987.9
大叶性肺炎	2	97.67	14.6373	177.53	1699.14
左上肺炎	2	89.3	16.3669	160.449	1701.04
两肺炎症	2	118.61	22.0913	180.345	1551.23

## Sheet: before and after treatment
急性期				恢复期
IL-8	MPO	MMP-9	NE	IL-8	MPO	MMP-9	NE
141.89	22.2136	166.938	2281.79	109.54	21.7986	169.696	1970.6
106.55	26.0519	178.408	2260.41	137.17	11.6964	154.211	1220.62
130.53	23.199	415.995	2043.72	114.82	24.4992	154.379	1538
139.92	27.4251	264.573	2299.3	116.33	17.1588	172.642	1587.18
161.15	17.8683	154.379	2239.05	121.28	20.9516	173.163	2049.5
168.93	24.5244	183.883	2037.94	152.25	21.5314	179.992	1608.02
119.75	17.2271	155.217	1555.01	114.82	15.7849	150.042	1479.48
118.23	16.2994	290.932	1159.12	125.5	15.8964	167.11	1381.63
112.55	44.9394	333.36	2332.39	139.53	19.0056	173.685	1972.52
157.09	26.232	175.43	1235.56	90.38	21.4829	144.101	1282.28
151.45	23.3976	296.191	2010.98	49.35	17.1133	155.553	1545.56
108.79	16.277	174.208	1581.5	48.68	12.1341	156.562	1661.13
116.33	16.2545	164.025	1649.74	51.35	22.287	100.616	1502.12
148.65	22.2136	334.909	1626.98	125.5	16.8862	159.263	1434.27
385.73	16.5921	145.25	2194.45	125.89	21.677	161.978	1445.57
209.58	22.0669	277.634	2169.27	47.35	12.0713	325.877	1939.87
96.57	14.8782	150.54	1551.23	108.79	21.0238	161.638	1454.98
150.65	16.277	174.208	1581.5	91.83	14.5499	159.432	1066.22
98.41	16.3219	162.66	1123.78	109.54	7.78098	129.738	1488.91
125.5	16.7503	182.111	2180.89	82.47	8.24392	175.779	1547.45
101.36	23.5469	507.876	1581.5	117.85	25.9492	188.16	1443.68
159.12	44.7534	429.875	2113.18	117.09	24.0968	148.053	1555.01
170.58	25.4374	159.771	1562.58	143.48	15.4295	149.709	1562.58
152.25	16.4794	156.057	1676.33	108.42	12.9351	183.706	1439.92
131.3	15.8741	167.97	1606.12	122.81	16.7277	66.2938	1592.86
176.8	16.1424	399.922	1609.91	118.23	12.5753	156.057	1693.44
105.43	17.1133	182.642	1558.8	121.28	16.6147	171.773	1391.02
165.64	26.1547	154.379	2028.31	114.06	16.5921	179.816	1231.82
135.6	25.7441	171.427	2045.65	118.99	12.5964	166.251	1626.98
118.61	22.0913	180.345	1551.23	126.27	14.2668	169.005	1477.6

## Sheet: MPO MMP-9 NE
	IL-8	Controls				MPP Cases
左侧肺炎、肺气肿、胸腔积液、EB病毒感染、轮状病毒肠炎	161.15	MPO	MMP-9	NE		IL-8	MPO	MMP-9	NE
右下肺炎、胸腔积液、鼻窦炎	112.55	17.8683	154.379	2239.05		141.89	22.2136	166.938	2281.79
右上肺炎、右侧胸腔积液、肺不张、轮状病毒肠炎	157.09	44.9394	333.36	2332.39		106.55	26.0519	178.408	2260.41
左下肺炎、左侧胸腔积液	130.53	26.232	175.43	1235.56		122.81	13.1691	179.816	1490.8
左上肺炎、左侧胸腔积液	136.38	23.199	415.995	2043.72		139.92	27.4251	264.573	2299.3
大叶性肺炎、胸腔积液	115.19	25.514	478.272	2063		168.93	24.5244	183.883	2037.94
大叶性肺炎、右侧胸腔积液、轮状病毒肠炎	125.5	15.8964	734.707	2084.22		119.75	17.2271	155.217	1555.01
重症肺炎、胸腔积液、呼吸衰竭	159.12	16.7503	182.111	2180.89		118.23	16.2994	290.932	1159.12
右侧肺炎，胸腔积液	109.17	44.7534	429.875	2113.18		151.45	23.3976	296.191	2010.98
右下肺炎、胸腔积液	105.43	16.547	296.191	1570.15		108.79	16.277	174.208	1581.5
大叶性肺炎、胸腔积液（左侧）	165.64	17.1133	182.642	1558.8		116.33	16.2545	164.025	1649.74
右下肺炎、右侧胸腔积液	135.6	26.1547	154.379	2028.31		148.65	22.2136	334.909	1626.98
大叶性肺炎、胸腔积液、轮状病毒肠炎	146.26	25.7441	171.427	2045.65		385.73	16.5921	145.25	2194.45
		26.232	187.266	1621.29		209.58	22.0669	277.634	2169.27
						96.57	14.8782	150.54	1551.23
						150.65	16.277	174.208	1581.5
						98.41	16.3219	162.66	1123.78
						101.36	23.5469	507.876	1581.5
						170.58	25.4374	159.771	1562.58
						152.25	16.4794	156.057	1676.33
						131.3	15.8741	167.97	1606.12
						176.8	16.1424	399.922	1609.91
						91.11	26.0519	178.408	2260.41
						127.05	15.8741	189.414	1685.83
						122.43	24.0968	159.094	1993.67
						137.56	17.0905	331.593	1685.83
						107.67	23.2734	290.932	1987.9
						97.67	14.6373	177.53	1699.14
						89.3	16.3669	160.449	1701.04
						118.61	22.0913	180.345	1551.23

## Sheet: MP-NHBE-IL8 in Vitro
NHBE cells	Groups	Infection time	Sample 1	Sample 2	Sample 3	Sample 4	pg/ml
1 x 104/Well	MOI 1	2h	15.03	11.769	14.324	16.442
	MOI 10		14.148	13.002	18.121	13.002
	MOI 100		15.912	10.186	10.274	11.945
	control		14.324	10.098	7.289	3.533
	MOI 1	6h	12.65	15.206	25.824	17.767
	MOI 10		12.65	16.972	19.447	15.03
	MOI 100		15.648	22.899	24.938	20.774
	control		8.166	9.219	7.815	13.707
	MOI 1	12h	25.824	30.262	34.707	18.386
	MOI 10		18.916	29.818	29.108	22.899
	MOI 100		28.398	29.197	38.889	21.925
	control		13.394	10.584	10.12	11.33
	MOI 1	24h	21.673	16.704	19.318	16.503
	MOI 10		17.208	17.61	16.197	16.251
	MOI 100		21.82	18.263	25.268	22.223
	control		12.914	13.531	14.148	13.531
	MOI 1	48h	25.518	28.206	26.962	26.962
	MOI 10		30.539	30.937	27.957	27.609
	MOI 100		31.384	31.83	26.664	28.355
	control		19.519	18.816	13.474	15.999
	MOI 1	72h	50.361	44.075	48.939	49.822
	MOI 10		46.533	41.858	43.926	40.579
	MOI 100		48.447	49.085	41.959	45.55
	control		21.639	19.92	19.318	26.139

## Sheet: Neutrophil activity in Vitro
Cells	IL-8	MPO			MPP-9			NE
1×106	10 ng/ml	Medium	IL-8		Medium	IL-8		Medium	IL-8
		24.23	74.32		63.62	243.87		474.8	775.06
		36.53	86.35		77.69	257.94		534.13	834.39
		20.79	70.97		51.98	232.23		467.3	767.56
		40.86	90.68		87.95	268.2		538.46	838.72
		15.37	65.73		47.26	227.51		451.39	751.65
		46.85	96.58		93.65	273.9		552.03	852.29
		21.75	71.57		38.5	218.75		402.53	702.79
		37.25	87.25		104.3	284.55		604.04	904.3
		22.3	72.3		24.9	205.15		386.68	686.94
		41.11	91.11		112.86	293.11		622.86	923.12
		12.43	62.43		57.49	237.74		358.16	658.42
		47.67	97.67		82.98	263.23		653.57	953.83
